# Supplementary material for: Whole Exome-Sequencing of Pooled Genomic DNA Samples to Detect Quantitative Trait Loci in Esotropia and Exotropia of Strabismus in Japanese
Source: Life (Basel). 2021 Dec 27;12(1):41. doi: 10.3390/life12010041 (PMC8777842; doi:10.3390/life12010041)
Supplement: Supplementary file 1 [file life-12-00041-s001.zip]

Archive with 1 entries (1 files):
- life-1455616-supplementary.xlsx
