# Supplementary material for: Whole Exome-Sequencing of Pooled Genomic DNA Samples to Detect Quantitative Trait Loci in Esotropia and Exotropia of Strabismus in Japanese
Source: Life (Basel). 2021 Dec 27;12(1):41. doi: 10.3390/life12010041 (PMC8777842; doi:10.3390/life12010041)
Supplement: Supplementary file 1 [file life-12-00041-s001.zip › life-1455616-supplementary.xlsx]

## Sheet: Figure S1
	chr1	chr2	chr3	chr4	chr5	chr6	chr7	chr8	chr9	chr10	chr11	chr12	chr13	chr14	chr15	chr16	chr17	chr18	chr19	chr20	chr21	chr22	chrX	chrY
Esotropia vs. normal
Exotropia vs. nomal
Esotropia and Exotropia vs. normal
